# Supplementary material for: Rabies Surveillance in Mainland Tanzania: A Scoping Review of Animal Rabies Occurrences (1993–2023)
Source: Pathogens. 2025 Sep 11;14(9):919. doi: 10.3390/pathogens14090919 (PMC12472511; doi:10.3390/pathogens14090919)
Supplement: Supplementary file 1 [file pathogens-14-00919-s001.zip]

Archive with 2 entries (2 files):
- pathogens-3764263-supplementary-table S2.xlsx
- pathogens-3764263-supplementary.pdf
