# Supplementary material for: Rabies Surveillance in Mainland Tanzania: A Scoping Review of Animal Rabies Occurrences (1993–2023)
Source: Pathogens. 2025 Sep 11;14(9):919. doi: 10.3390/pathogens14090919 (PMC12472511; doi:10.3390/pathogens14090919)
Supplement: Supplementary file 1 [file pathogens-14-00919-s001.zip › pathogens-3764263-supplementary-table S2.xlsx]

## Sheet: Search results-20 studies
PMID	Title	Authors	Citation	First Author	Journal/Book	Publication Year	Create Date	PMCID	NIHMS ID	DOI
37677046	Whole Genome Sequencing for Rapid Characterization of Rabies Virus Using Nanopore Technology	Bautista C, Jaswant G, French H, Campbell K, Durrant R, Gifford R, Kia GSN, Ogoti B, Hampson K, Brunker K.	J Vis Exp. 2023 Aug 18;(198). doi: 10.3791/65414.	Bautista C	J Vis Exp	2023	2023-09-07			10.3791/65414
36510331	Understanding the incidence and timing of rabies cases in domestic animals and wildlife in south-east Tanzania in the presence of widespread domestic dog vaccination campaigns	Hayes S, Lushasi K, Sambo M, Changalucha J, Ferguson EA, Sikana L, Hampson K, Nouvellet P, Donnelly CA.	Vet Res. 2022 Dec 12;53(1):106. doi: 10.1186/s13567-022-01121-1.	Hayes S	Vet Res	2022	2022-12-12	PMC9743725		10.1186/s13567-022-01121-1
35482879	Rabies shows how scale of transmission can enable acute infections to persist at low prevalence	Mancy R, Rajeev M, Lugelo A, Brunker K, Cleaveland S, Ferguson EA, Hotopp K, Kazwala R, Magoto M, Rysava K, Haydon DT, Hampson K.	Science. 2022 Apr 29;376(6592):512-516. doi: 10.1126/science.abn0713. Epub 2022 Apr 28.	Mancy R	Science	2022	2022-04-28	PMC7613728	EMS155755	10.1126/science.abn0713
35221371	Reservoir dynamics of rabies in south-east Tanzania and the roles of cross-species transmission and domestic dog vaccination	Lushasi K, Hayes S, Ferguson EA, Changalucha J, Cleaveland S, Govella NJ, Haydon DT, Sambo M, Mchau GJ, Mpolya EA, Mtema Z, Nonga HE, Steenson R, Nouvellet P, Donnelly CA, Hampson K.	J Appl Ecol. 2021 Nov;58(11):2673-2685. doi: 10.1111/1365-2664.13983.	Lushasi K	J Appl Ecol	2021	2022-02-28	PMC7612421	EMS142064	10.1111/1365-2664.13983
32090172	Rapid in-country sequencing of whole virus genomes to inform rabies elimination programmes	Brunker K, Jaswant G, Thumbi SM, Lushasi K, Lugelo A, Czupryna AM, Ade F, Wambura G, Chuchu V, Steenson R, Ngeleja C, Bautista C, Manalo DL, Gomez MRR, Chu MYJV, Miranda ME, Kamat M, Rysava K, Espineda J, Silo EAV, Aringo AM, Bernales RP, Adonay FF, Tildesley MJ, Marston DA, Jennings DL, Fooks AR, Zhu W, Meredith LW, Hill SC, Poplawski R, Gifford RJ, Singer JB, Maturi M, Mwatondo A, Biek R, Hamps…	Wellcome Open Res. 2020 May 19;5:3. doi: 10.12688/wellcomeopenres.15518.2. eCollection 2020.	Brunker K	Wellcome Open Res	2020	2020-06-05	PMC7001756		10.12688/wellcomeopenres.15518.2
31394794	Ecological and Epidemiological Findings Associated with Zoonotic Rabies Outbreaks and Control in Moshi, Tanzania, 2017-2018	Mtui-Malamsha N, Sallu R, Mahiti GR, Mohamed H, OleNeselle M, Rubegwa B, Swai ES, Makungu S, Otieno EG, Lupindu AM, Komba E, Mdegela R, Assenga JA, Bernard J, Marandu W, Warioba J, Makondo Z, Chang'a J, Mramba F, Nonga H, Killewo J, Kafeero F, Makonnen YJ, Rivas AL, Fasina FO.	Int J Environ Res Public Health. 2019 Aug 7;16(16):2816. doi: 10.3390/ijerph16162816.	Mtui-Malamsha N	Int J Environ Res Public Health	2019	2019-08-10	PMC6719226		10.3390/ijerph16162816
29274171	Landscape attributes governing local transmission of an endemic zoonosis: Rabies virus in domestic dogs	Brunker K, Lemey P, Marston DA, Fooks AR, Lugelo A, Ngeleja C, Hampson K, Biek R.	Mol Ecol. 2018 Feb;27(3):773-788. doi: 10.1111/mec.14470. Epub 2018 Jan 29.	Brunker K	Mol Ecol	2018	2017-12-24	PMC5900915		10.1111/mec.14470
28321400	Toward Elimination of Dog-Mediated Human Rabies: Experiences from Implementing a Large-scale Demonstration Project in Southern Tanzania	Mpolya EA, Lembo T, Lushasi K, Mancy R, Mbunda EM, Makungu S, Maziku M, Sikana L, Jaswant G, Townsend S, Meslin FX, Abela-Ridder B, Ngeleja C, Changalucha J, Mtema Z, Sambo M, Mchau G, Rysava K, Nanai A, Kazwala R, Cleaveland S, Hampson K.	Front Vet Sci. 2017 Mar 6;4:21. doi: 10.3389/fvets.2017.00021. eCollection 2017.	Mpolya EA	Front Vet Sci	2017	2017-03-22	PMC5337520		10.3389/fvets.2017.00021
27774283	Elucidating the phylodynamics of endemic rabies virus in eastern Africa using whole-genome sequencing	Brunker K, Marston DA, Horton DL, Cleaveland S, Fooks AR, Kazwala R, Ngeleja C, Lembo T, Sambo M, Mtema ZJ, Sikana L, Wilkie G, Biek R, Hampson K.	Virus Evol. 2015 Sep 10;1(1):vev011. doi: 10.1093/ve/vev011. eCollection 2015.	Brunker K	Virus Evol	2015	2016-10-25	PMC5014479		10.1093/ve/vev011
24496827	toward Elimination of Dog-Mediated Human Rabies: Experiences from Implementing a Large-scale Demonstration Project in Southern Tanzania	Horton DL, Banyard AC, Marston DA, Wise E, Selden D, Nunez A, Hicks D, Lembo T, Cleaveland S, Peel AJ, Kuzmin IV, Rupprecht CE, Fooks AR.	J Gen Virol. 2014 May;95(Pt 5):1025-1032. doi: 10.1099/vir.0.061952-0. Epub 2014 Feb 4.	Horton DL	J Gen Virol	2014	2014-02-06	PMC3983756		10.1099/vir.0.061952-0
22469151	Ikoma lyssavirus, highly divergent novel lyssavirus in an African civet	Marston DA, Horton DL, Ngeleja C, Hampson K, McElhinney LM, Banyard AC, Haydon D, Cleaveland S, Rupprecht CE, Bigambo M, Fooks AR, Lembo T.	Emerg Infect Dis. 2012 Apr;18(4):664-7. doi: 10.3201/eid1804.111553.	Marston DA	Emerg Infect Dis	2012	2012-04-04	PMC3309678		10.3201/eid1804.111553
20737833	Spatial and temporal distribution of rabies in northern Tanzania in the period of 1993-2002	Swai ES, Moshy WE, Kaaya JE, Mtui PF.	Tanzan J Health Res. 2010 Jan;12(1):80-5. doi: 10.4314/thrb.v12i1.56335.	Swai ES	Tanzan J Health Res	2010	2010-08-27			10.4314/thrb.v12i1.56335
22427710	Exploring reservoir dynamics: a case study of rabies in the Serengeti ecosystem	Lembo T, Hampson K, Haydon DT, Craft M, Dobson A, Dushoff J, Ernest E, Hoare R, Kaare M, Mlengeya T, Mentzel C, Cleaveland S.	J Appl Ecol. 2008 Aug;45(4):1246-1257. doi: 10.1111/j.1365-2664.2008.01468.x.	Lembo T	J Appl Ecol	2008	2012-03-20	PMC3303133	UKMS40922	10.1111/j.1365-2664.2008.01468.x
17609187	Molecular epidemiology identifies only a single rabies virus variant circulating in complex carnivore communities of the Serengeti	Lembo T, Haydon DT, Velasco-Villa A, Rupprecht CE, Packer C, Brandão PE, Kuzmin IV, Fooks AR, Barrat J, Cleaveland S.	Proc Biol Sci. 2007 Sep 7;274(1622):2123-30. doi: 10.1098/rspb.2007.0664.	Lembo T	Proc Biol Sci	2007	2007-07-05	PMC2279181		10.1098/rspb.2007.0664
16494761	Evaluation of a direct, rapid immunohistochemical test for rabies diagnosis	Lembo T, Niezgoda M, Velasco-Villa A, Cleaveland S, Ernest E, Rupprecht CE.	Emerg Infect Dis. 2006 Feb;12(2):310-3. doi: 10.3201/eid1202.050812.	Lembo T	Emerg Infect Dis	2006	2006-02-24	PMC3294322		10.3201/eid1202.050812
11742089	Regular exposure to rabies virus and lack of symptomatic disease in Serengeti spotted hyenas	East ML, Hofer H, Cox JH, Wulle U, Wiik H, Pitra C.	Proc Natl Acad Sci U S A. 2001 Dec 18;98(26):15026-31. doi: 10.1073/pnas.261411898. Epub 2001 Dec 11.	East ML	Proc Natl Acad Sci U S A	2001	2001-12-14	PMC64977		10.1073/pnas.261411898
10487652	A rabies serosurvey of domestic dogs in rural Tanzania: results of a rapid fluorescent focus inhibition test (RFFIT) and a liquid-phase blocking ELISA used in parallel	Cleaveland S, Barrat J, Barrat MJ, Selve M, Kaare M, Esterhuysen J.	Epidemiol Infect. 1999 Aug;123(1):157-64. doi: 10.1017/s0950268899002563.	Cleaveland S	Epidemiol Infect	1999	1999-09-16	PMC2810739		10.1017/s0950268899002563
8632923	Maintenance of a microparasite infecting several host species: rabies in the Serengeti	Cleaveland S, Dye C.	Parasitology. 1995;111 Suppl:S33-47. doi: 10.1017/s0031182000075806.	Cleaveland S	Parasitology	1995	1995-01-01			10.1017/s0031182000075806
7777330	Aspects of rabies infection and control in the conservation of the African wild dog (Lycaon pictus) in the Serengeti region, Tanzania	Gascoyne SC, King AA, Laurenson MK, Borner M, Schildger B, Barrat J.	Onderstepoort J Vet Res. 1993 Dec;60(4):415-20.	Gascoyne SC	Onderstepoort J Vet Res	1993	1993-12-01
32117850	One Health in Practice: Using Integrated Bite Case Management to Increase Detection of Rabid Animals in Tanzania	Lushasi K, Steenson R, Bernard J, Changalucha JJ, Govella NJ, Haydon DT, Hoffu H, Lankester F, Magoti F, Mpolya EA, Mtema Z, Nonga H, Hampson K.	Front Public Health. 2020 Feb 14;8:13. doi: 10.3389/fpubh.2020.00013. eCollection 2020.	Lushasi K	Front Public Health	2020	2020-03-03	PMC7034360		10.3389/fpubh.2020.00013
